# Supplementary material for: A high-throughput screening RT-qPCR assay for quantifying surrogate markers of immunity from PBMCs
Source: Front Immunol. 2022 Aug 30;13:962220. doi: 10.3389/fimmu.2022.962220 (PMC9469018; doi:10.3389/fimmu.2022.962220)
Supplement: Supplementary file 1 [file DataSheet_1.zip]

Archive with 4 entries (4 files):
- Supplementary Document 1_Figures and Tables.docx
- __MACOSX/._Supplementary Document 1_Figures and Tables.docx
- Supplementary Document 2_Supp Protocol.docx
- __MACOSX/._Supplementary Document 2_Supp Protocol.docx
